# Supplementary material for: Temperature-Responsive Polysaccharide Microparticles Containing Nanoparticles: Release of Multiple Cationic/Anionic Compounds
Source: Materials (Basel). 2022 Jul 5;15(13):4717. doi: 10.3390/ma15134717 (PMC9268494; doi:10.3390/ma15134717)
Supplement: Supplementary file 1 [file materials-15-04717-s001.zip]

Archive with 1 entries (1 files):
- materials-1781005-supplementary.pdf
